# Supplementary material for: Discrete Mechanistic Target of Rapamycin Signaling Pathways, Stem Cells, and Therapeutic Targets
Source: Cells. 2024 Feb 27;13(5):409. doi: 10.3390/cells13050409 (PMC10930964; doi:10.3390/cells13050409)
Supplement: Supplementary file 1 [file cells-13-00409-s001.zip]

Archive with 1 entries (1 files):
- cells-2850785-supplementary.pdf
